# Supplementary material for: GhFAD2–3 is required for anther development in Gossypium hirsutum
Source: BMC Plant Biol. 2019 Sep 10;19:393. doi: 10.1186/s12870-019-2010-9 (PMC6734329; doi:10.1186/s12870-019-2010-9)
Supplement: Supplementary file 2 — Raw data. This file contains raw data with individual data points or replicates for Figs. 1, 5, 6, and 7. (XLS 126 kb) [file 12870_2019_2010_MOESM2_ESM.xls]

## Sheet: Fig. 1 data
		mRNA_FPKM
Gene_id		Root	Stem	Anther	Stigma	Ovary	Leaves	S-5DPA	S-20DPA	S-40DPA	S-60DPA	F-12DPA	F-24DPA
Gh_A13G1850	1	0	0.930131	0.175812	0	1.69939	2.1417	0	15.3333	139.412	2.48021	0	0.340694
	2	0	1.52494	0.103652	0	2.7574	3.40816	0	20.1973	398.324	4.43448	0.0386091	0.560853
	3	0	1.2384	0.0931546	0	2.23206	2.76385	0	17.6547	268.716	3.46163	0.11429	0.297018
	AVERAGE		1.23116	0.124206	0	2.22961	2.77124	0	17.7284	268.817	3.45877	0.0509665	0.399522
Gh_D13G2238	1	0	0	1.76727	0.0781375	0	0.187205	0	89.6424	178.529	2.6849	0	0.684937
	2	0	0	0.833536	0.106163	0	0.171295	0	115.398	308.271	4.72503	0.0388102	0.798679
	3	0	0	1.30103	0.0924792	0	0.178902	0	101.928	242.976	3.69494	0	1.40752
	AVERAGE	0	0	1.30061	0.0922597	0	0.179134	0	102.323	243.259	3.70163	0.0129367	0.963712
Gh_A01G2094	1	0.518267	0	0.538597	3.572	22.7042	11.6958	1.03315	0.480302	4.00485	0.194823	0	0.0869762
	2	0.984627	0	0.317538	1.94126	25.536	16.0093	1.41314	0.0972865	4.15338	0.0905666	0	0.0954537
	3	0.75372	0	0.424911	2.75842	24.1481	13.8637	1.22082	0.29063	4.06094	0.150071	0.272321	0
	AVERAGE	0.752205	0	0.427015	2.75723	24.1294	13.8563	1.22237	0.289406	4.07305	0.145153	0.0907738	0.06081
Gh_D01G1227	1	1.86576	1.20886	0.0897662	0.952533	3.68763	1.04597	0	0.0960604	0.190707	0	0.0380139	0
	2	2.46157	2.38773	0	0.323543	2.13609	1.04409	0.100939	0.291859	0.0922973	0	0.0394262	0.0477269
	3	2.16436	1.80181	0.0398441	0.64287	2.91045	1.04534	0.0496463	0.161327	0.140904	0	0.038903	0
	AVERAGE	2.1639	1.79947	0.0432035	0.639649	2.91139	1.04513	0.050195	0.183082	0.141303	0	0.0387811	0.015909
Gh_A11G2814	1	36.4332	54.7659	211.61	87.7543	41.6012	121.46	83.4549	45.9309	1.21706	0.478202	148.656	9.8204
	2	42.6326	46.4786	183.525	49.7668	31.5541	135.057	75.7151	34.5774	2.08424	0.0889199	149.225	6.46656
	3	39.3997	49.9035	198.048	68.7918	36.4521	128.393	79.375	40.1464	1.66612	0.298441	132.539	9.01877
	AVERAGE	39.4885	50.3827	197.728	68.771	36.5358	128.303	79.515	40.2182	1.65581	0.288521	143.473	8.43524
Gh_D11G3169	1	46.7119	51.2901	770.204	535.098	111.528	459.887	84.3771	160.711	8.9875	3.72997	77.4073	23.8678
	2	32.5786	49.9441	766.524	622.932	95.6156	499.481	89.986	65.9072	7.97448	2.223	83.4962	18.0876
	3	39.7001	50.6184	768.377	579.076	102.924	479.685	87.1467	113.31	8.44983	2.97765	84.2215	23.5679
	AVERAGE	39.6635	50.6175	768.368	579.036	103.356	479.685	87.1699	113.309	8.47061	2.97687	81.7083	21.8411
Gh_A01G2091	1	0	7.12991	0	0	0	0.174482	0	0	0	0	0	0
	2	0	1.14297	0	0	0	0	0	0	0	0	0.217036	0
	3	0	4.13426	0	0	0	0.0963213	0	0	0	0	0	0
	AVERAGE	0	4.13571	0	0	0	0.0902677	0	0	0	0	0.0723453	0
Gh_D01G1226	1	0	7.22481	0	0.156275	0	0.0936023	0.277367	0	0.281591	0	0.374199	0.0428086
	2	0	1.43069	0.208384	0.106163	0	0.342591	0.59617	0	0	0	0.232861	0
	3	0	4.30344	0.108946	0.130571	0	0.196598	0.433634	0	0.150727	0	1.95305	0.170609
	AVERAGE	0	4.31964	0.105777	0.131003	0	0.21093	0.435723	0	0.144106	0	0.853371	0.071139

## Sheet: Fig. 5 data
WT		St1	St2	St3	St4	St5
		Sporogenous cells stage	Microsporocyte stage	Meiosis stage	Tetrad stage	Pollen maturation stage
C14:0(%)	1	2.45855	2.35698	3.72128	4.88742	9.22548
	2	2.73246	2.73513	3.32149	5.10452	8.98451
	3	2.87787	2.67541	3.19541	5.22562	8.71259
	AVERAGE	2.68963	2.58917	3.41273	5.07252	8.97419
	SE	0.122929	0.117369	0.158511	0.0989348	0.14815
C16:0(%)	1	47.2246	39.5895	42.0069	46.2188	53.3996
	2	49.1255	42.5236	41.0255	44.5108	50.5236
	3	51.1239	42.2146	43.1235	48.0854	54.9966
	AVERAGE	49.158	41.4425	42.0519	46.2717	52.9733
	SE	1.12575	0.930821	0.606056	1.03224	1.30872
C18:0(%)	1	27.7845	14.4562	9.29361	8.65234	11.0875
	2	25.7879	10.8525	8.01862	8.49706	11.6751
	3	23.1257	9.94641	7.09456	8.34599	9.23503
	AVERAGE	25.566	11.7517	8.1356	8.49846	10.6659
	SE	1.34946	1.37733	0.637499	0.0884398	0.735264
C20:0(%)	1	1.68607	1.18995	1.2369	1.74776	2.25987
	2	1.69875	1.38512	1.43898	1.67875	2.35009
	3	1.89522	1.32546	1.431	1.64004	2.43074
	AVERAGE	1.76001	1.30018	1.36896	1.68885	2.3469
	SE	0.0677019	0.057743	0.0660707	0.0315046	0.0493504
C18:1(%)	1	7.76321	21.7687	16.9542	16.0432	6.89456
	2	7.65411	20.7674	17.0451	16.2926	7.15232
	3	7.58412	19.7854	17.1256	16.0132	6.57649
	AVERAGE	7.66715	20.7738	17.0417	16.1163	6.87446
	SE	0.0521085	0.572547	0.0495128	0.088542	0.16653
C18:2(%)	1	12.182	18.5618	24.0095	19.8595	13.5699
	2	11.9812	19.6297	26.5633	21.0046	15.6022
	3	12.282	22.4813	25.5237	18.0357	14.1239
	AVERAGE	12.1484	20.2243	25.3655	19.6333	14.432
	SE	0.0884312	1.16983	0.741439	0.864489	0.606556
C18:3(%)	1	0.469745	1.54214	2.33655	2.1236	3.09784
	2	0.578953	1.60646	2.08994	2.50182	3.25779
	3	0.763228	1.1327	2.0565	2.33246	3.4537
	AVERAGE	0.603975	1.4271	2.161	2.31929	3.26978
	SE	0.0856399	0.148368	0.0883058	0.109381	0.102902
fad2-3		St1	St2	St3	St4	St5
		Sporogenous cells stage	Microsporocyte stage	Meiosis stage	Tetrad stage	Pollen maturation stage
C14:0(%)	1	2.05898	1.82475	1.72308	3.72486	3.01895
	2	1.74599	1.59927	1.2753	5.17847	3.29275
	3	2.47379	1.62751	1.97205	4.94207	3.47926
	AVERAGE	2.09292	1.68384	1.65681	4.61514	3.26365
	SE	0.210781	0.0709229	0.203845	0.450337	0.133676
C16:0(%)	1	49.9969	39.2751	40.2958	36.3463	37.8728
	2	49.6895	38.971	41.2938	34.897	38.9271
	3	51.7899	41.9327	40.7294	36.8296	38.7958
	AVERAGE	50.4921	40.0596	40.773	36.0243	38.5319
	SE	0.654926	0.940663	0.288897	0.580641	0.331695
C18:0(%)	1	23.3951	13.0973	11.2896	12.2751	8.07758
	2	23.0971	10.927	11.9274	12.7828	7.01273
	3	21.1978	10.9917	10.2908	12.275	6.69699
	AVERAGE	22.5633	11.672	11.1692	12.4443	7.26243
	SE	0.688154	0.712865	0.47626	0.169234	0.41764
C20:0(%)	1	1.87647	1.78018	1.53482	1.62791	1.38758
	2	1.97507	1.89263	1.3275	1.28741	1.28798
	3	1.47907	1.09844	1.28471	1.42909	1.49699
	AVERAGE	1.77687	1.59042	1.38234	1.44814	1.39085
	SE	0.151596	0.248124	0.0772345	0.0987532	0.0603571
C18:1(%)	1	9.09174	22.9304	29.3385	30.2976	41.46
	2	9.29855	25.9071	28.2749	29.2899	41.3986
	3	9.09286	22.577	30.0848	29.0859	41.5787
	AVERAGE	9.16105	23.8048	29.2327	29.5578	41.4791
	SE	0.0687499	1.05606	0.525147	0.374551	0.052854
C18:2(%)	1	11.975	19.5257	13.9724	13.8276	7.52757
	2	12.9891	19.2388	14.0403	14.8257	7.22757
	3	12.9459	19.9274	14.0791	13.7027	7.24755
	AVERAGE	12.6366	19.5639	14.0306	14.1187	7.33423
	SE	0.331076	0.199698	0.0311698	0.355341	0.0968426
C18:3(%)	1	0.974057	0.923759	1.3695	1.47247	0.245747
	2	0.975017	0.823874	1.2874	1.27009	0.417535
	3	0.497503	1.23498	1.0873	1.37208	0.257457
	AVERAGE	0.815526	0.994205	1.24807	1.37155	0.306913
	SE	0.159012	0.123794	0.0838051	0.0584219	0.055414

## Sheet: Fig. 6 data
WT	wax constituents	C23 ALK	C25 ALK	C27ALK	C28 ALK	C29 ALK	C31 ALK	C35 ALK	C16:0 FA	C18:0 FA	C18:1 FA	C18:2 FA	C18:3 FA	C20 FA	C22 FA	C24 FA	Monopalmitin	Monostearate
	1	0.0024	0.0027	0.0275	0.0017	0.0189	0.0119	0.0011	0.0014	0.001	0.00045	0.00097	0.00078	0.0011	0.0035	0.00027	0.0156	0.0099
	2	0.0028	0.0031	0.0278	0.0016	0.0193	0.0114	0.0013	0.0016	0.0009	0.00049	0.00083	0.00083	0.0009	0.0029	0.00031	0.0149	0.0097
	3	0.0029	0.0029	0.0281	0.0015	0.0192	0.0113	0.0015	0.0017	0.001	0.00051	0.00087	0.00081	0.0008	0.0027	0.00028	0.0145	0.0089
	AVERAGE	0.0027	0.0029	0.0278	0.0016	0.0191333	0.0115333	0.0013	0.00156667	0.000966667	0.000483333	0.00089	0.000806667	0.000933333	0.00303333	0.000286667	0.015	0.0095
	SE	0.000152753	0.00011547	0.000173205	5.7735e-05	0.000120185	0.000185592	0.00011547	8.81917e-05	3.33333e-05	1.76383e-05	4.16333e-05	1.45297e-05	8.81917e-05	0.00024037	1.20185e-05	0.000321455	0.000305505
fad2-3	1	0.0026	0.00299	0.0173	0.0014	0.0129	0.0073	0.0015	0.00084	0.00067	0.00156	0.00019	0.00011	0.00075	0.00156	0.00035	0.0083	0.0059
	2	0.0027	0.00274	0.0165	0.0013	0.0133	0.0069	0.0016	0.00065	0.00053	0.0017	0.00023	0.00013	0.00089	0.00129	0.00031	0.0089	0.0054
	3	0.0023	0.00285	0.0171	0.0013	0.0119	0.0068	0.0012	0.00099	0.00061	0.00125	0.00018	9e-05	0.00091	0.00134	0.00029	0.0085	0.0055
	AVERAGE	0.00253333	0.00286	0.0169667	0.00133333	0.0127	0.007	0.00143333	0.000826667	0.000603333	0.00150333	0.0002	0.00011	0.00085	0.00139667	0.000316667	0.00856667	0.0056
	SE	0.000120185	7.23418e-05	0.00024037	3.33333e-05	0.000416333	0.000152753	0.000120185	9.83757e-05	4.05518e-05	0.000132958	1.52753e-05	1.1547e-05	5.03322e-05	8.29324e-05	1.76383e-05	0.000176383	0.000152753
WT	Cutin mononers	C16:0 FA	C18:0 FA	C18:1 FA	C18:2 FA	C18:3 FA	C20 FA	C22 FA	C24 FA	C16:0 DCA	C18:1 DCA	C18:2 DCA	C18 epoxy 18-OH acid	triOH C18:1 FA
	1	0.0243	0.0078	0.0043	0.0067	0.0053	0.0089	0.0326	0.0089	0.1291	0.0039	0.3129	0.0332	0.0939
	2	0.0237	0.0083	0.0041	0.0073	0.0048	0.0093	0.0339	0.0087	0.1283	0.0034	0.3189	0.03192	0.0899
	3	0.0223	0.0081	0.0039	0.0069	0.0052	0.0092	0.0293	0.0093	0.1269	0.0037	0.3099	0.0319	0.0912
	AVERAGE	0.0234333	0.00806667	0.0041	0.00696667	0.0051	0.00913333	0.0319333	0.00896667	0.1281	0.00366667	0.3139	0.03234	0.0916667
	SE	0.000592546	0.000145297	0.00011547	0.000176383	0.000152753	0.000120185	0.0013691	0.000176383	0.00064291	0.000145297	0.00264575	0.000430039	0.00117804
fad2-3	1	0.0139	0.0043	0.0099	0.0019	0.0011	0.0053	0.0111	0.00031	0.0765	0.0045	0.0556	0.0059	0.0229
	2	0.0128	0.0041	0.0095	0.0023	0.0013	0.0054	0.0123	0.00029	0.0739	0.0046	0.0559	0.0063	0.0242
	3	0.0131	0.0039	0.0091	0.0024	0.0015	0.0049	0.0114	0.00032	0.0728	0.0042	0.0565	0.0061	0.0252
	AVERAGE	0.0132667	0.0041	0.0095	0.0022	0.0013	0.0052	0.0116	0.000306667	0.0744	0.00443333	0.056	0.0061	0.0241
	SE	0.000328295	0.00011547	0.00023094	0.000152753	0.00011547	0.000152753	0.000360555	8.81917e-06	0.00109697	0.000120185	0.000264575	0.00011547	0.000665833

## Sheet: Fig.7 data
GhFAD2	Sample	Target CT			Average of Target CT	Ref CT			Average of Ref CT	△Ct	△△Ct	2^(-△△Ct)											SE
	calibrator	18.66	18.58	18.63	18.6233	20.59	20.62	20.42	20.5433	-1.92	0	1		-1.93	-2.04	-1.79	0	0	0	1	1	1
WT	St1	21.56	21.34	21.46	21.4533	24.48	24.53	24.38	24.4633	-3.01	-1.09	2.12874		-2.92	-3.19	-2.92	-0.99	-1.15	-1.13	1.98618	2.21914	2.18859	0.0730934
	St2	21.39	21.29	21.35	21.3433	24.25	24.28	24.15	24.2267	-2.88333	-0.963333	1.94981		-2.86	-2.99	-2.8	-0.93	-0.95	-1.01	1.90528	1.93187	2.01391	0.0326932
	St3	20.59	20.18	20.27	20.3467	24.92	24.63	24.49	24.68	-4.33333	-2.41333	5.32704		-4.33	-4.45	-4.22	-2.4	-2.41	-2.43	5.27803	5.31474	5.38893	0.0326185
	St4	18.64	18.48	18.52	18.5467	24.39	24.35	24.16	24.3	-5.75333	-3.83333	14.2544		-5.75	-5.87	-5.64	-3.82	-3.83	-3.85	14.1232	14.2215	14.42	0.0872825
	St5	18.93	18.16	18.26	18.45	25.01	24.34	24.21	24.52	-6.07	-4.15	17.7531		-6.08	-6.18	-5.95	-4.15	-4.14	-4.16	17.7531	17.6305	17.8766	0.0710467
fad2-3	St1	21.19	21.15	21.21	21.1833	24.17	24.17	23.99	24.11	-2.92667	-1.00667	2.00926		-2.98	-3.02	-2.78	-1.05	-0.98	-0.99	2.07053	1.97247	1.98618	0.0306584
	St2	20.24	20.12	20.41	20.2567	22.99	23.08	23.11	23.06	-2.80333	-0.883333	1.84463		-2.75	-2.96	-2.7	-0.82	-0.92	-0.91	1.76541	1.89212	1.87905	0.0402354
	St3	19.93	19.61	19.26	19.6	23.98	23.73	23.19	23.6333	-4.03333	-2.11333	4.3269		-4.05	-4.12	-3.93	-2.12	-2.08	-2.14	4.34694	4.22807	4.40762	0.0527306
	St4	19.48	19.4	19.31	19.3967	24.11	24.12	23.79	24.0067	-4.61	-2.69	6.45313		-4.63	-4.72	-4.48	-2.7	-2.68	-2.69	6.49802	6.40856	6.45313	0.025825
	St5	19.64	19.94	19.86	19.8133	24.34	24.71	24.41	24.4867	-4.67333	-2.75333	6.74273		-4.7	-4.77	-4.55	-2.77	-2.73	-2.76	6.82108	6.63456	6.77396	0.0559984
GhFAD3	Sample	Target CT			Average of Target CT	Ref CT			Average of Ref CT	△Ct	△△Ct	2^(-△△Ct)											SE
	calibrator	18.85	18.52	18.44	18.6033	19.53	19.49	19.38	19.4667	-0.863333	0	1		-0.68	-0.97	-0.94	0	0	0	1	1	1
WT	St1	19.47	19.44	19.29	19.4	19.03	19.04	19.11	19.06	0.34	1.20333	0.434271		0.44	0.4	0.18	1.12	1.37	1.12	0.460094	0.386891	0.460094	0.0244009
	St2	20.52	20.87	20.2	20.53	19.46	19.93	19.19	19.5267	1.00333	1.86667	0.274206		1.06	0.94	1.01	1.74	1.91	1.95	0.29937	0.266093	0.258816	0.0124831
	St3	20.35	20.69	20.69	20.5767	19.73	19.53	19.39	19.55	1.02667	1.89	0.269807		0.62	1.16	1.3	1.3	2.13	2.24	0.406126	0.228458	0.211686	0.0622067
	St4	19.43	19.39	19.26	19.36	20.65	20.86	20.71	20.74	-1.38	-0.516667	1.43065		-1.22	-1.47	-1.45	-0.54	-0.5	-0.51	1.45397	1.41421	1.42405	0.0119557
	St5	18.84	18.85	18.64	18.7767	21.32	21.59	21.35	21.42	-2.64333	-1.78	3.43426		-2.48	-2.74	-2.71	-1.8	-1.77	-1.77	3.4822	3.41054	3.41054	0.0238876
fad2-3	St1	18.39	18.57	18.51	18.49	17.83	18.26	18.21	18.1	0.39	1.25333	0.419478		0.56	0.31	0.3	1.24	1.28	1.24	0.423373	0.411796	0.423373	0.00385905
	St2	20.91	20.75	20.88	20.8467	19.74	19.85	20.01	19.8667	0.98	1.84333	0.278677		1.17	0.9	0.87	1.85	1.87	1.81	0.277392	0.273573	0.285191	0.00341864
	St3	21.87	21.95	21.66	21.8267	19.65	20.03	19.67	19.7833	2.04333	2.90667	0.133354		2.22	1.92	1.99	2.9	2.89	2.93	0.133972	0.134904	0.131215	0.00110751
	St4	22.53	22.59	22.57	22.5633	20.57	20.75	20.78	20.7	1.86333	2.72667	0.151075		1.96	1.84	1.79	2.64	2.81	2.73	0.160428	0.142595	0.150726	0.00515454
	St5	23.51	23.37	23.32	23.4	21.95	21.96	21.93	21.9467	1.45333	2.31667	0.200731		1.56	1.41	1.39	2.24	2.38	2.33	0.211686	0.192109	0.198884	0.00573997
GhSAD	Sample	Target CT			Average of Target CT	Ref CT			Average of Ref CT	△Ct	△△Ct	2^(-△△Ct)											SE
	calibrator	19.57	19.14	19.42	19.3767	19.66	19.48	19.63	19.59	-0.213333	0	1		-0.09	-0.34	-0.21	0	0	0	1	1	1
WT	St1	18.62	18.56	18.84	18.6733	21.17	21.41	21.47	21.35	-2.67667	-2.46333	5.51489		-2.55	-2.85	-2.63	-2.46	-2.51	-2.42	5.50217	5.6962	5.35171	0.0997107
	St2	21.68	21.68	21.52	21.6267	24.03	24.26	23.99	24.0933	-2.46667	-2.25333	4.76783		-2.35	-2.58	-2.47	-2.26	-2.24	-2.26	4.78991	4.72397	4.78991	0.0219814
	St3	19.31	19.15	19.23	19.23	22.62	22.74	22.65	22.67	-3.44	-3.22667	9.36103		-3.31	-3.59	-3.42	-3.22	-3.25	-3.21	9.31787	9.51366	9.25351	0.0782285
	St4	18.3	18.04	18.37	18.2367	21.57	21.59	21.75	21.6367	-3.4	-3.18667	9.10505		-3.27	-3.55	-3.38	-3.18	-3.21	-3.17	9.06307	9.25351	9.00047	0.0760893
	St5	20.12	20.02	20.11	20.0833	23.69	23.83	23.8	23.7733	-3.69	-3.47667	11.1322		-3.57	-3.81	-3.69	-3.48	-3.47	-3.48	11.1579	11.0809	11.1579	0.0256912
fad2-3	St1	20.43	20.47	20.63	20.51	23.11	23.39	23.42	23.3067	-2.79667	-2.58333	5.99323		-2.68	-2.92	-2.79	-2.59	-2.58	-2.58	6.02099	5.9794	5.9794	0.0138633
	St2	19.36	19.18	19.28	19.2733	21.59	21.67	21.63	21.63	-2.35667	-2.14333	4.41782		-2.23	-2.49	-2.35	-2.14	-2.15	-2.14	4.40762	4.43828	4.40762	0.0102191
	St3	18.49	18.59	18.41	18.4967	22.12	22.45	22.18	22.25	-3.75333	-3.54	11.6318		-3.63	-3.86	-3.77	-3.54	-3.52	-3.56	11.6318	11.4716	11.7942	0.0931019
	St4	18.72	18.57	18.42	18.57	22.59	22.69	22.43	22.57	-4	-3.78667	13.8007		-3.87	-4.12	-4.01	-3.78	-3.78	-3.8	13.737	13.737	13.9288	0.0639207
	St5	18.89	18.55	18.56	18.6667	23.01	22.92	22.78	22.9033	-4.23667	-4.02333	16.2609		-4.12	-4.37	-4.22	-4.03	-4.03	-4.01	16.3362	16.3362	16.1113	0.0749684
GhCYP704B1	Sample	Target CT			Average of Target CT	Ref CT			Average of Ref CT	△Ct	△△Ct	2^(-△△Ct)											SE
	calibrator	19.43	19.69	19.97	19.6967	19.6	19.84	19.49	19.6433	0.0533333	0	1		-0.17	-0.15	0.48	0	0	0	1	1	1
WT	St1	18.49	18.58	18.73	18.6	19.28	19.48	19.15	19.3033	-0.703333	-0.756667	1.68958		-0.79	-0.9	-0.42	-0.62	-0.75	-0.9	1.53688	1.68179	1.86607	0.0952553
	St2	18.32	18.51	18.71	18.5133	23.25	23.43	22.99	23.2233	-4.71	-4.76333	27.1585		-4.93	-4.92	-4.28	-4.76	-4.77	-4.76	27.0958	27.2843	27.0958	0.0628222
	St3	20.8	20.89	20.97	20.8867	20.37	20.38	19.89	20.2133	0.673333	0.62	0.650671		0.43	0.51	1.08	0.6	0.66	0.6	0.659754	0.632878	0.659754	0.00895855
	St4	25.81	25.92	25.83	25.8533	19.25	19.39	19.13	19.2567	6.59667	6.54333	0.0107216		6.56	6.53	6.7	6.73	6.68	6.22	0.00942037	0.00975258	0.0134151	0.0012798
	St5	24.2	24.82	24.5	24.5067	20.49	20.98	20.46	20.6433	3.86333	3.81	0.0712977		3.71	3.84	4.04	3.88	3.99	3.56	0.0679209	0.0629347	0.0847878	0.00661189
fad2-3	St1	20.58	20.77	20.61	20.6533	20.47	20.66	20.26	20.4633	0.19	0.136667	0.909618		0.11	0.11	0.35	0.28	0.26	-0.13	0.823591	0.835088	1.09429	0.0883804
	St2	17.29	17.45	17.38	17.3733	22.39	22.56	21.87	22.2733	-4.9	-4.95333	30.9815		-5.1	-5.11	-4.49	-4.93	-4.96	-4.97	30.4844	31.125	31.3414	0.257301
	St3	18.94	18.3	18.54	18.5933	22.94	22.32	21.89	22.3833	-3.79	-3.84333	14.3535		-4	-4.02	-3.35	-3.83	-3.87	-3.83	14.2215	14.6213	14.2215	0.133273
	St4	27.44	27.51	27.4	27.45	20.37	20.37	19.72	20.1533	7.29667	7.24333	0.00659993		7.07	7.14	7.68	7.24	7.29	7.2	0.0066152	0.00638986	0.00680118	0.000118918
	St5	26.64	26.83	26.29	26.5867	20.12	20.81	20.51	20.48	6.10667	6.05333	0.0150579		6.52	6.02	5.78	6.69	6.17	5.3	0.00968522	0.0138882	0.0253829	0.00469166
GhALDH	Sample	Target CT			Average of Target CT	Ref CT			Average of Ref CT	△Ct	△△Ct	2^(-△△Ct)											SE
	calibrator	20.85	20.99	20.77	20.87	21.37	21.45	21.62	21.48	-0.61	0	1		-0.52	-0.46	-0.85	0	0	0	1	1	1
WT	St1	20.47	20.51	20.37	20.45	21.72	21.71	21.94	21.79	-1.34	-0.73	1.65864		-1.25	-1.2	-1.57	-0.73	-0.74	-0.72	1.65864	1.67018	1.64718	0.00663775
	St2	20.53	20.66	20.38	20.5233	21.47	21.56	21.64	21.5567	-1.03333	-0.423333	1.34102		-0.94	-0.9	-1.26	-0.42	-0.44	-0.41	1.33793	1.3566	1.32869	0.00821136
	St3	22.67	22.71	22.75	22.71	24.01	24.01	24.38	24.1333	-1.42333	-0.813333	1.75727		-1.34	-1.3	-1.63	-0.82	-0.84	-0.78	1.76541	1.79005	1.71713	0.0214153
	St4	23.84	23.74	23.23	23.6033	25.12	24.85	24.78	24.9167	-1.31333	-0.703333	1.62826		-1.28	-1.11	-1.55	-0.76	-0.65	-0.7	1.69349	1.56917	1.6245	0.0359608
	St5	23.16	23.01	23.16	23.11	24.99	24.78	25.29	25.02	-1.91	-1.3	2.46229		-1.83	-1.77	-2.13	-1.31	-1.31	-1.28	2.47942	2.47942	2.42839	0.0170085
fad2-3	St1	23.49	23.56	23.32	23.4567	24.56	24.72	24.65	24.6433	-1.18667	-0.576667	1.4914		-1.07	-1.16	-1.33	-0.55	-0.7	-0.48	1.46409	1.6245	1.39474	0.0680412
	St2	24.44	24.1	24.59	24.3767	24.93	24.57	25.44	24.98	-0.603333	0.00666667	0.99539		-0.49	-0.47	-0.85	0.03	-0.01	0	0.97942	1.00696	1	0.00826671
	St3	21.59	21.08	21.27	21.3133	22.97	22.47	23.09	22.8433	-1.53	-0.92	1.89212		-1.38	-1.39	-1.82	-0.86	-0.93	-0.97	1.81504	1.90528	1.95884	0.0419597
	St4	22.81	22.6	22.5	22.6367	24.75	24.47	24.77	24.6633	-2.02667	-1.41667	2.66968		-1.94	-1.87	-2.27	-1.42	-1.41	-1.42	2.67586	2.65737	2.67586	0.00616116
	St5	20.28	20.22	20.03	20.1767	23.19	23.05	23.25	23.1633	-2.98667	-2.37667	5.19335		-2.91	-2.83	-3.22	-2.39	-2.37	-2.37	5.24157	5.16941	5.16941	0.0240541
GhCYP86B1	Sample	Target CT			Average of Target CT	Ref CT			Average of Ref CT	△Ct	△△Ct	2^(-△△Ct)											SE
	calibrator	22.79	22.08	22.58	22.4833	21.54	21.67	21.26	21.49	0.993333	0	1		1.25	0.41	1.32	0	0	0	1	1	1
WT	St1	22.37	21.85	22.31	22.1767	20.99	21.35	20.89	21.0767	1.1	0.106667	0.928731		1.38	0.5	1.42	0.13	0.09	0.1	0.913831	0.939523	0.933033	0.00771312
	St2	20.93	20.59	20.74	20.7533	20.37	20.91	20.12	20.4667	0.286667	-0.706667	1.63203		0.56	-0.32	0.62	-0.69	-0.73	-0.7	1.61328	1.65864	1.6245	0.0136386
	St3	21.82	21.92	21.81	21.85	20.13	20.94	20.19	20.42	1.43	0.436667	0.73884		1.69	0.98	1.62	0.44	0.57	0.3	0.737135	0.673617	0.812252	0.0400673
	St4	22.94	22.95	22.79	22.8933	20.15	20.47	19.94	20.1867	2.70667	1.71333	0.304955		2.79	2.48	2.85	1.54	2.07	1.53	0.343885	0.238159	0.346277	0.0356473
	St5	23.65	23.78	23.23	23.5533	18.77	19.26	18.75	18.9267	4.62667	3.63333	0.0805856		4.88	4.52	4.48	3.63	4.11	3.16	0.0807721	0.0579118	0.111878	0.0156393
fad2-3	St1	20.14	20.25	20.05	20.1467	19.02	19.81	18.83	19.22	0.926667	-0.0666667	1.04729		1.12	0.44	1.22	-0.13	0.03	-0.1	1.09429	0.97942	1.07177	0.0351443
	St2	20.31	20.27	20.09	20.2233	19.62	20.41	19.41	19.8133	0.41	-0.583333	1.49831		0.69	-0.14	0.68	-0.56	-0.55	-0.64	1.47427	1.46409	1.55833	0.0298623
	St3	21.15	20.67	21.09	20.97	19.96	20.15	19.68	19.93	1.04	0.0466667	0.968171		1.19	0.52	1.41	-0.06	0.11	0.09	1.04247	0.926588	0.939523	0.0366608
	St4	20.91	20.58	20.85	20.78	19.48	19.99	19.36	19.61	1.17	0.176667	0.884745		1.43	0.59	1.49	0.18	0.18	0.17	0.882703	0.882703	0.888843	0.00204656
	St5	25.96	25.66	25.34	25.6533	18.97	18.87	18.24	18.6933	6.96	5.96667	0.0159902		6.99	6.79	7.1	5.74	6.38	5.78	0.0187106	0.0120068	0.018199	0.00215438
GhHTH	Sample	Target CT			Average of Target CT	Ref CT			Average of Ref CT	△Ct	△△Ct	2^(-△△Ct)											SE
WT	calibrator	20.42	20.25	20.59	20.42	19.86	19.43	19.25	19.5133	0.906667	0	1		0.56	0.82	1.34	0	0	0	1	1	1
	St1	21.48	21.64	21.89	21.67	21.52	21.41	21.14	21.3567	0.313333	-0.593333	1.50873		-0.04	0.23	0.75	-0.6	-0.59	-0.59	1.51572	1.50525	1.50525	0.00348994
	St2	19.92	19.79	20.23	19.98	23.17	22.78	22.73	22.8933	-2.91333	-3.82	14.1232		-3.25	-2.99	-2.5	-3.81	-3.81	-3.84	14.0257	14.0257	14.3204	0.0982365
	St3	23.43	23.31	23.95	23.5633	20.61	20.31	20.26	20.3933	3.17	2.26333	0.20829		2.82	3	3.69	2.26	2.18	2.35	0.208772	0.220676	0.196146	0.00708214
	St4	23.49	23.84	23.43	23.5867	21.55	21.72	20.78	21.35	2.23667	1.33	0.397768		1.94	2.12	2.65	1.38	1.3	1.31	0.384219	0.406126	0.403321	0.00688272
	St5	22.27	22.49	23.04	22.6	20.11	20.21	20.59	20.3033	2.29667	1.39	0.381565		2.16	2.28	2.45	1.6	1.46	1.11	0.329877	0.363493	0.463294	0.0400627
fad2-3	St1	21.01	21.02	21.26	21.0967	21.07	20.83	20.57	20.8233	0.273333	-0.633333	1.55114		-0.06	0.19	0.69	-0.62	-0.63	-0.65	1.53688	1.54756	1.56917	0.00949798
	St2	18.81	18.93	18.72	18.82	22.12	21.98	21.27	21.79	-2.97	-3.87667	14.689		-3.31	-3.05	-2.55	-3.87	-3.87	-3.89	14.6213	14.6213	14.8254	0.0680353
	St3	18.22	18.21	18.58	18.3367	21.46	21.17	21.01	21.2133	-2.87667	-3.78333	13.7688		-3.24	-2.96	-2.43	-3.8	-3.78	-3.77	13.9288	13.737	13.6422	0.0843093
	St4	22.92	22.92	22.93	22.9233	21.08	20.84	20.37	20.7633	2.16	1.25333	0.419478		1.84	2.08	2.56	1.28	1.26	1.22	0.411796	0.417544	0.429283	0.0051459
	St5	22.95	22.7	22.29	22.6467	21.89	21.48	20.48	21.2833	1.36333	0.456667	0.728668		1.06	1.22	1.81	0.5	0.4	0.47	0.707107	0.757858	0.721965	0.0150644
GhPXG	Sample	Target CT			Average of Target CT	Ref CT			Average of Ref CT	△Ct	△△Ct	2^(-△△Ct)											SE
	calibrator	21.47	21.16	21.17	21.2667	21.67	21.67	21.86	21.7333	-0.466667	0	1		-0.2	-0.51	-0.69	0	0	0	1	1	1
WT	St1	22.69	22.36	22.54	22.53	20.83	20.77	21.19	20.93	1.6	2.06667	0.23871		1.86	1.59	1.35	2.06	2.1	2.04	0.239816	0.233258	0.243164	0.00290909
	St2	20.66	20.41	20.42	20.4967	21.29	21.38	21.48	21.3833	-0.886667	-0.42	1.33793		-0.63	-0.97	-1.06	-0.43	-0.46	-0.37	1.34723	1.37554	1.29235	0.0244196
	St3	18.17	18.32	18.34	18.2767	22.42	22.89	23.09	22.8	-4.52333	-4.05667	16.641		-4.25	-4.57	-4.75	-4.05	-4.06	-4.06	16.5642	16.6795	16.6795	0.0384045
	St4	18.43	18.55	18.58	18.52	23.5	23.96	24.17	23.8767	-5.35667	-4.89	29.6508		-5.07	-5.41	-5.59	-4.87	-4.9	-4.9	29.2426	29.8571	29.8571	0.204816
	St5	19.34	19.81	19.23	19.46	23.36	24.16	23.76	23.76	-4.3	-3.83333	14.2544		-4.02	-4.35	-4.53	-3.82	-3.84	-3.84	14.1232	14.3204	14.3204	0.0657177
fad2-3	St1	22.45	22.83	22.42	22.5667	21.12	21.46	21.45	21.3433	1.22333	1.69	0.309927		1.33	1.37	0.97	1.53	1.88	1.66	0.346277	0.271684	0.316439	0.0216764
	St2	22.21	22.46	22.44	22.37	22.17	22.68	22.89	22.58	-0.21	0.256667	0.83702		0.04	-0.22	-0.45	0.24	0.29	0.24	0.846745	0.817902	0.846745	0.00961442
	St3	18.41	18.33	18.93	18.5567	23.21	23.41	24.19	23.6033	-5.04667	-4.58	23.9176		-4.8	-5.08	-5.26	-4.6	-4.57	-4.57	24.2515	23.7524	23.7524	0.166363
	St4	18.93	18.45	18.53	18.6367	23.99	23.81	24.08	23.96	-5.32333	-4.85667	28.9736		-5.06	-5.36	-5.55	-4.86	-4.85	-4.86	29.0406	28.84	29.0406	0.0668661
	St5	21.05	21.29	21.12	21.1533	22.96	23.52	23.53	23.3367	-2.18333	-1.71667	3.28676		-1.91	-2.23	-2.41	-1.71	-1.72	-1.72	3.27161	3.29436	3.29436	0.00758528
GhCYP94C1	Sample	Target CT			Average of Target CT	Ref CT			Average of Ref CT	△Ct	△△Ct	2^(-△△Ct)											SE
	calibrator	20.97	20.83	20.54	20.78	20.53	20.49	20.43	20.4833	0.296667	0	1		0.44	0.34	0.11	0	0	0	1	1	1
WT	St1	21.89	21.78	21.92	21.8633	18.73	18.72	19.15	18.8667	2.99667	2.7	0.153893		3.16	3.06	2.77	2.72	2.72	2.66	0.151774	0.151774	0.15822	0.0021484
	St2	22.99	22.46	22.15	22.5333	21.51	21.14	21.02	21.2233	1.31	1.01333	0.4954		1.48	1.32	1.13	1.04	0.98	1.02	0.486327	0.50698	0.493116	0.00607727
	St3	21.46	21.26	21.33	21.35	20.91	20.98	20.93	20.94	0.41	0.113333	0.92445		0.55	0.28	0.4	0.11	-0.06	0.29	0.926588	1.04247	0.817902	0.064837
	St4	21.78	21.72	21.4	21.6333	20.78	20.75	20.73	20.7533	0.88	0.583333	0.66742		1	0.97	0.67	0.56	0.63	0.56	0.678302	0.646176	0.678302	0.0107086
	St5	22.02	22.11	22.21	22.1133	20.75	20.99	21.16	20.9667	1.14667	0.85	0.554785		1.27	1.12	1.05	0.83	0.78	0.94	0.562529	0.582367	0.521233	0.0180066
fad2-3	St1	22.69	22.66	22.65	22.6667	18.39	18.48	18.09	18.32	4.34667	4.05	0.060371		4.3	4.18	4.56	3.86	3.84	4.45	0.0688691	0.0698304	0.0457527	0.00787059
	St2	22.18	22.09	22.06	22.11	20.28	20.24	20.35	20.29	1.82	1.52333	0.347881		1.9	1.85	1.71	1.46	1.51	1.6	0.363493	0.351111	0.329877	0.00981566
	St3	22.96	23.3	23.87	23.3767	21.64	21.98	22.44	22.02	1.35667	1.06	0.479632		1.32	1.32	1.43	0.88	0.98	1.32	0.543367	0.50698	0.400535	0.0428535
	St4	23.18	23.47	23.02	23.2233	22.93	22.98	22.78	22.8967	0.326667	0.03	0.97942		0.25	0.49	0.24	-0.19	0.15	0.13	1.14076	0.90125	0.913831	0.0778257
	St5	23.48	23.1	23.65	23.41	22.45	22.18	22.98	22.5367	0.873333	0.576667	0.670511		1.03	0.92	0.67	0.59	0.58	0.56	0.664343	0.668964	0.678302	0.00410568
